# Supplementary material for: Promoting Self-Regulation in Children with Cerebral Palsy: A Mixed Analysis of the Impact of a Training Program for Psychologists
Source: Eur J Investig Health Psychol Educ. 2025 Jun 26;15(7):120. doi: 10.3390/ejihpe15070120 (PMC12294751; doi:10.3390/ejihpe15070120)
Supplement: Supplementary file 1 [file ejihpe-15-00120-s001.zip]

Archive with 1 entries (1 files):
- ejihpe-3618860-supplementary.pdf
